# Supplementary material for: Application of selection Index for enhancing resistance to Cryptocarya irritans and Vibrio alginolyticus in large yellow croaker
Source: Front Vet Sci. 2025 Jan 17;12:1524914. doi: 10.3389/fvets.2025.1524914 (PMC11782216; doi:10.3389/fvets.2025.1524914)
Supplement: SUPPLEMENTARY TABLE S1 — The situation of offspring of different breeding line of large yellow croaker. [file Table_1.XLSX]

## Sheet: Sheet2
Time	Content	Group
		GS3	GS9	C2
2022-01-29	Egg weight（kg）	2.7	3.1	4
2022-04-11	Juvenilf fish (thousand)	500	576	480
